# Supplementary material for: SAR, Molecular Docking and Molecular Dynamic Simulation of Natural Inhibitors against SARS-CoV-2 Mpro Spike Protein
Source: Molecules. 2024 Mar 4;29(5):1144. doi: 10.3390/molecules29051144 (PMC10934104; doi:10.3390/molecules29051144)
Supplement: Supplementary file 1 [file molecules-29-01144-s001.zip]

Archive with 1 entries (1 files):
- molecules-2817424-supplementary.pdf
